# Supplementary material for: Merging transcriptomics and metabolomics - advances in breast cancer profiling
Source: BMC Cancer. 2010 Nov 16;10:628. doi: 10.1186/1471-2407-10-628 (PMC2996395; doi:10.1186/1471-2407-10-628)
Supplement: Additional file 5 — Significantly higher expressed transcripts after HR MAS MRS. A summary of the 334 transcripts with significantly higher expression after HR MAS MRS, identified using Limma (R/Bioconductor). The columns ProbeUID, AgilentProbeID, GeneSymbol, SystematicName are annotations as given by Agilent. The columns logFoldChange, AverageExpression, t.statistic, p.value and adjusted.p.value are the results from the modified paired t-tests performed by Limma. [file 1471-2407-10-628-S5.XLS]

## Sheet: Sheet1
FeatureNumber	ProbeUID	AgilentProbeID	GeneSymbol	SystematicName	Description	logFoldChange	AverageExpression	t.statistic	p.value	adjusted.p.value
280	159	A_23_P92842	SAR1B	NM_016103	Homo sapiens SAR1 gene homolog B (S. cerevisiae) (SAR1B), transcript variant 2, mRNA [NM_016103]	0.272207	11.0591	6.33258	3.117e-06	0.0025652
38422	35166	A_24_P497235	BC013389	BC013389	Homo sapiens, clone IMAGE:3932143, mRNA. [BC013389]	0.47959	9.53019	6.32499	3.16929e-06	0.0025652
38363	35059	A_23_P160869	LRIG2	NM_014813	Homo sapiens leucine-rich repeats and immunoglobulin-like domains 2 (LRIG2), mRNA [NM_014813]	0.318091	9.33461	6.20311	4.14356e-06	0.00260683
10830	9860	A_24_P205074	AY033611	AY033611	Homo sapiens placenta immunoregulatory factor PLIF mRNA, complete cds. [AY033611]	0.81713	15.1961	6.04052	5.9417e-06	0.00268235
32263	29499	A_32_P121855	THC2378865	THC2378865	Unknown	0.450466	10.7655	6.0173	6.25719e-06	0.00271116
13694	12456	A_23_P300479	AY239294	AY239294	Homo sapiens proliferation-inducing protein 9 mRNA, complete cds. [AY239294]	1.3884	8.61591	6.01415	6.30131e-06	0.00271116
14328	13154	A_32_P110485	THC2315024	THC2315024	Unknown	0.539456	10.9952	5.86627	8.77383e-06	0.00284345
43208	39519	A_23_P52885	C11orf61	NM_024631	Homo sapiens chromosome 11 open reading frame 61 (C11orf61), mRNA [NM_024631]	0.375321	9.22851	5.76198	1.10978e-05	0.00319267
2055	1750	A_32_P171386	THC2455681	THC2455681	Unknown	0.581169	9.80047	5.76705	1.09716e-05	0.00319267
33259	30385	A_32_P199923	CD653123	CD653123	CD653123 AGENCOURT_14552349 NIA Human H1 Embryonic Stem Cell cDNA Library (Long) Homo sapiens cDNA clone IMAGE:30425925 5', mRNA sequence [CD653123]	0.747814	8.13202	5.75371	1.13073e-05	0.00319267
451	293	A_32_P58029	A_32_P58029	A_32_P58029	Unknown	0.309468	9.7718	5.59638	1.6157e-05	0.00322033
13241	12097	A_32_P224638	THC2407541	THC2407541	T47874 scarecrow-like protein - Arabidopsis thaliana {Arabidopsis thaliana;} , partial (3%) [THC2407541]	0.490968	7.60732	5.70904	1.25096e-05	0.00322033
32240	29457	A_32_P211026	THC2342793	THC2342793	Unknown	0.514455	7.78361	5.59544	1.61915e-05	0.00322033
13745	12553	A_32_P45297	THC2441058	THC2441058	Q81D10 (Q81D10) Phage protein, partial (21%) [THC2441058]	0.534033	8.88934	5.6375	1.47141e-05	0.00322033
9807	8924	A_24_P551842	ENST00000361789	ENST00000361789	Human mitochondrial cytochrome b gene, partial cds. [M28016]	0.735944	15.2978	5.66672	1.37694e-05	0.00322033
5630	5129	A_32_P223504	AA563626	AA563626	AA563626 ng47f01.s1 NCI_CGAP_Co3 Homo sapiens cDNA clone IMAGE:937945 3', mRNA sequence [AA563626]	0.946099	7.77246	5.58995	1.63951e-05	0.00322033
7915	7156	A_32_P46817	THC2280638	THC2280638	RL2A_HUMAN (P46776) 60S ribosomal protein L27a, partial (24%) [THC2280638]	0.385241	10.4712	5.58213	1.669e-05	0.00323531
16462	15016	A_24_P350196	CR600908	CR600908	full-length cDNA clone CS0DL005YJ22 of B cells (Ramos cell line) Cot 25-normalized of Homo sapiens (human). [CR600908]	0.808189	13.9038	5.57451	1.6982e-05	0.00326465
15952	14554	A_23_P73264	AJ005814	AJ005814	Homo sapiens mRNA for hoxA7 protein. [AJ005814]	0.364528	8.70396	5.54907	1.79965e-05	0.00330259
35810	32721	A_24_P316939	LRRFIP1	BC010662	Homo sapiens leucine rich repeat (in FLII) interacting protein 1, mRNA (cDNA clone IMAGE:3855382), complete cds. [BC010662]	0.469746	11.1948	5.50335	1.99778e-05	0.00335408
44317	40376	A_32_P18034	THC2460959	THC2460959	Unknown	0.487946	7.45601	5.51146	1.96108e-05	0.00335408
35799	32702	A_23_P136013	A_23_P136013	A_23_P136013	Unknown	0.734308	11.0019	5.51865	1.92912e-05	0.00335408
11891	10863	A_23_P127663	PRRG4	NM_024081	Homo sapiens proline rich Gla (G-carboxyglutamic acid) 4 (transmembrane) (PRRG4), mRNA [NM_024081]	0.425999	7.97365	5.48719	2.07302e-05	0.00337668
7565	6985	A_32_P31206	A_32_P31206	A_32_P31206	Unknown	0.429833	9.24235	5.48044	2.10529e-05	0.00337668
44381	40468	A_24_P384239	A_24_P384239	A_24_P384239	Unknown	0.999864	11.7261	5.49024	2.05862e-05	0.00337668
13213	12041	A_32_P109704	SFRS8	NM_004592	Homo sapiens splicing factor, arginine/serine-rich 8 (suppressor-of-white-apricot homolog, Drosophila) (SFRS8), transcript variant 2A, mRNA [NM_004592]	0.502105	10.8578	5.47551	2.12918e-05	0.00339492
13613	12463	A_24_P362737	FOXP1	NM_032682	Homo sapiens forkhead box P1 (FOXP1), transcript variant 1, mRNA [NM_032682]	0.390343	11.5286	5.45981	2.20714e-05	0.00341867
9895	9085	A_32_P105073	THC2444522	THC2444522	Q5U623 (Q5U623) Activating transcription factor 7 interacting protein 2, partial (3%) [THC2444522]	0.651938	8.9303	5.46559	2.17809e-05	0.00341867
43830	39999	A_32_P194372	AK129547	AK129547	Homo sapiens cDNA FLJ26036 fis, clone PRS00145. [AK129547]	0.422788	11.2325	5.42974	2.36468e-05	0.00347919
17478	15948	A_23_P137470	SIPA1L2	NM_020808	Homo sapiens signal-induced proliferation-associated 1 like 2 (SIPA1L2), mRNA [NM_020808]	0.261199	10.5904	5.40124	2.52451e-05	0.00358348
4327	3956	A_23_P37111	DICER1	NM_177438	Homo sapiens Dicer1, Dcr-1 homolog (Drosophila) (DICER1), transcript variant 1, mRNA [NM_177438]	0.433065	10.9837	5.37006	2.71209e-05	0.0036355
29592	27093	A_24_P350200	AK057071	AK057071	Homo sapiens cDNA FLJ32509 fis, clone SMINT1000054. [AK057071]	0.80059	14.6321	5.36836	2.72267e-05	0.0036355
43569	39856	A_23_P328034	C20orf96	NM_153269	Homo sapiens chromosome 20 open reading frame 96 (C20orf96), mRNA [NM_153269]	0.761144	8.65178	5.33883	2.91418e-05	0.00372602
42809	39128	A_24_P678620	THC2405710	THC2405710	Unknown	0.386703	10.4779	5.33473	2.94185e-05	0.00374374
29863	27273	A_24_P337504	C5orf24	NM_152409	Homo sapiens chromosome 5 open reading frame 24 (C5orf24), mRNA [NM_152409]	0.629232	10.7164	5.31762	3.06012e-05	0.00380493
5934	5379	A_24_P159181	PDCD7	NM_005707	Homo sapiens programmed cell death 7 (PDCD7), mRNA [NM_005707]	0.543932	11.9924	5.30773	3.13069e-05	0.00381379
29574	27060	A_23_P306234	C6orf151	NM_152551	Homo sapiens chromosome 6 open reading frame 151 (C6orf151), mRNA [NM_152551]	0.607623	10.1382	5.2835	3.31066e-05	0.00381683
10636	9663	A_23_P48387	APRIN	NM_015032	Homo sapiens androgen-induced proliferation inhibitor (APRIN), mRNA [NM_015032]	0.710466	11.3716	5.28305	3.31412e-05	0.00381683
14160	13007	A_24_P247596	ENST00000333392	ENST00000333392	Unknown	0.659346	10.6601	5.25344	3.54866e-05	0.0038476
22121	20246	A_23_P252491	PDZD11	NM_016484	Homo sapiens PDZ domain containing 11 (PDZD11), mRNA [NM_016484]	0.26376	11.461	5.24813	3.59246e-05	0.00387515
7850	7192	A_32_P118556	A_32_P118556	A_32_P118556	Unknown	0.484463	9.17728	5.2436	3.63027e-05	0.00387515
4730	4231	A_32_P131342	THC2378263	THC2378263	Unknown	0.342358	8.11969	5.24036	3.65753e-05	0.00388788
13127	12038	A_23_P1126	LEPROT	NM_017526	Homo sapiens leptin receptor overlapping transcript (LEPROT), mRNA [NM_017526]	0.366655	11.6429	5.23317	3.71889e-05	0.00392234
34530	31616	A_23_P413184	P18SRP	NM_173829	Homo sapiens P18SRP protein (P18SRP), mRNA [NM_173829]	0.410682	11.5911	5.18724	4.13594e-05	0.00394749
42555	38979	A_24_P931955	THC2278676	THC2278676	Unknown	0.364333	11.2625	5.15536	4.45317e-05	0.00405617
9260	8545	A_24_P609323	LOC440334	AF098968	Homo sapiens familial Mediterranean fever locus region, mRNA sequence. [AF098968]	0.345971	9.60869	5.14881	4.52132e-05	0.00406976
19013	17365	A_23_P148916	OSBPL9	NM_148909	Homo sapiens oxysterol binding protein-like 9 (OSBPL9), transcript variant 7, mRNA [NM_148909]	0.320535	12.2162	5.12752	4.75033e-05	0.0041614
16417	14936	A_32_P216015	THC2301901	THC2301901	RL2A_HUMAN (P46776) 60S ribosomal protein L27a, partial (20%) [THC2301901]	0.333915	8.57514	5.13067	4.71571e-05	0.0041614
12608	11557	A_24_P937119	ZNF292	AK123473	Homo sapiens cDNA FLJ41479 fis, clone BRTHA2002442. [AK123473]	0.708021	9.90007	5.12533	4.77457e-05	0.0041614
36780	33697	A_23_P150741	DKFZP586P0123	AL080220	Homo sapiens mRNA; cDNA DKFZp586P0123 (from clone DKFZp586P0123). [AL080220]	0.272266	10.971	5.1223	4.80828e-05	0.00417734
13322	12245	A_24_P911327	AA594808	AA594808	AA594808 nn86f10.s1 NCI_CGAP_Br2 Homo sapiens cDNA clone IMAGE:1098091 3', mRNA sequence [AA594808]	0.944783	8.06625	5.10679	4.98462e-05	0.00427573
34099	31144	A_32_P142334	THC2434948	THC2434948	Q86TS6 (Q86TS6) Full-length cDNA 5-PRIME end of clone CS0CAP004YO05 of Thymus of Homo sapiens (human) (Fragment), partial (22%) [THC2434948]	0.323429	7.96583	5.1012	5.04977e-05	0.00427906
11095	10193	A_32_P12050	ATP6V0E	AI198465	AI198465 qf88b03.x1 Soares_placenta_8to9weeks_2NbHP8to9W Homo sapiens cDNA clone IMAGE:1757069 3', mRNA sequence [AI198465]	1.17729	8.12533	5.10362	5.02153e-05	0.00427906
13822	12702	A_32_P73222	THC2266436	THC2266436	CR542242 RPL34 {Homo sapiens;} , partial (74%) [THC2266436]	0.652382	8.55102	5.09613	5.10965e-05	0.00429086
2174	1817	A_24_P153558	C14orf81	AK056731	Homo sapiens cDNA FLJ32169 fis, clone PLACE6000523. [AK056731]	0.300289	6.91362	5.086	5.23146e-05	0.00429311
37857	34590	A_32_P105200	AY170823	AY170823	Homo sapiens transformation-related protein 2 mRNA, complete cds. [AY170823]	0.578153	11.0132	5.08966	5.18706e-05	0.00429311
11871	10827	A_24_P117782	SCRT2	NM_033129	Homo sapiens scratch homolog 2, zinc finger protein (Drosophila) (SCRT2), mRNA [NM_033129]	0.62878	8.89965	5.08587	5.23307e-05	0.00429311
7116	6472	A_24_P298224	FLJ34870	NM_207481	Homo sapiens FLJ34870 protein (FLJ34870), mRNA [NM_207481]	0.675904	9.1961	5.07842	5.32452e-05	0.00431957
10424	9584	A_24_P364838	SLC9A3R2	NM_004785	Homo sapiens solute carrier family 9 (sodium/hydrogen exchanger), member 3 regulator 2 (SLC9A3R2), mRNA [NM_004785]	0.494121	11.853	5.07096	5.4176e-05	0.00432321
10411	9559	A_23_P363206	RBBP6	NM_006910	Homo sapiens retinoblastoma binding protein 6 (RBBP6), transcript variant 1, mRNA [NM_006910]	0.527839	12.3615	5.07056	5.42275e-05	0.00432321
29968	27460	A_24_P238878	DDX24	NM_020414	Homo sapiens DEAD (Asp-Glu-Ala-Asp) box polypeptide 24 (DDX24), mRNA [NM_020414]	0.564125	11.1724	5.0716	5.40955e-05	0.00432321
22367	20384	A_24_P710024	AK097322	AK097322	Homo sapiens cDNA FLJ40003 fis, clone STOMA2003716. [AK097322]	0.877083	11.105	5.05367	5.64004e-05	0.00439896
10614	9779	A_23_P110288	GSTCD	NM_024751	Homo sapiens glutathione S-transferase, C-terminal domain containing (GSTCD), transcript variant 2, mRNA [NM_024751]	0.273844	8.20022	5.04496	5.75557e-05	0.00443247
38700	35359	A_23_P2895	ENST00000320746	ENST00000320746	Homo sapiens, clone IMAGE:5170866, mRNA. [BC047939]	0.306709	7.00174	5.03433	5.8999e-05	0.00445467
6801	6200	A_23_P106737	LUC7L	NM_201412	Homo sapiens LUC7-like (S. cerevisiae) (LUC7L), transcript variant 2, mRNA [NM_201412]	0.458869	11.1376	5.03516	5.88839e-05	0.00445467
34684	31746	A_23_P208540	NDUFA3	NM_004542	Homo sapiens NADH dehydrogenase (ubiquinone) 1 alpha subcomplex, 3, 9kDa (NDUFA3), mRNA [NM_004542]	0.319236	12.4008	5.02718	5.99887e-05	0.00446718
42811	39132	A_32_P135749	THC2285293	THC2285293	Unknown	0.454976	7.78464	5.02522	6.02636e-05	0.00447536
7834	7163	A_32_P214441	BC001764	BC001764	Homo sapiens mRNA similar to Tax1 (human T-cell leukemia virus type I) binding protein 1 (cDNA clone IMAGE:3352710). [BC001764]	0.686285	7.99907	5.02011	6.09849e-05	0.00450425
35278	32211	A_24_P741023	BC008476	BC008476	Homo sapiens, clone IMAGE:4290767, mRNA. [BC008476]	0.58788	10.2086	5.00484	6.31951e-05	0.00456694
4685	4150	A_24_P75019	LOC441212	AF274938	Homo sapiens PNAS-13 mRNA, complete cds. [AF274938]	0.314589	8.26361	4.99855	6.4129e-05	0.00457442
14233	12984	A_32_P216602	THC2306788	THC2306788	ALU1_HUMAN (P39188) Alu subfamily J sequence contamination warning entry, partial (10%) [THC2306788]	0.518943	10.5578	4.99942	6.39986e-05	0.00457442
25117	22926	A_32_P182246	A_32_P182246	A_32_P182246	Unknown	0.498898	7.80571	4.99307	6.49534e-05	0.00459694
128	66	A_32_P10665	A_32_P10665	A_32_P10665	Unknown	0.250937	7.64338	4.96474	6.93919e-05	0.00459887
4153	3789	A_32_P40456	BM475547	BM475547	AGENCOURT_6480053 NIH_MGC_92 Homo sapiens cDNA clone IMAGE:5575564 5', mRNA sequence [BM475547]	0.393549	7.34035	4.98138	6.67485e-05	0.00459887
38602	35337	A_23_P384056	CCDC14	NM_022757	Homo sapiens coiled-coil domain containing 14 (CCDC14), mRNA [NM_022757]	0.423319	12.4335	4.96729	6.89812e-05	0.00459887
22124	20252	A_24_P753592	BC018589	BC018589	Homo sapiens cDNA clone IMAGE:3863301. [BC018589]	0.467492	9.06904	4.98194	6.66619e-05	0.00459887
13029	11854	A_23_P70069	AK000420	AK000420	Homo sapiens cDNA FLJ20413 fis, clone KAT02170. [AK000420]	0.499332	10.4969	4.97952	6.70392e-05	0.00459887
2871	2483	A_32_P187851	BF689038	BF689038	BF689038 602185294T1 NIH_MGC_43 Homo sapiens cDNA clone IMAGE:4299791 3', mRNA sequence [BF689038]	0.538467	8.4796	4.96882	6.8734e-05	0.00459887
3232	2843	A_24_P930337	A_24_P930337	A_24_P930337	Unknown	0.555222	10.5057	4.96991	6.85594e-05	0.00459887
40028	36685	A_32_P160615	A_32_P160615	A_32_P160615	Unknown	0.561141	10.1736	4.97963	6.70228e-05	0.00459887
8780	7973	A_23_P334271	BC069781	BC069781	Homo sapiens cDNA clone IMAGE:7262583, with apparent retained intron. [BC069781]	0.456676	8.82456	4.93946	7.36124e-05	0.00476215
8492	7748	A_24_P924589	THC2354953	THC2354953	Unknown	0.385089	8.07943	4.93232	7.48508e-05	0.00479469
8950	8132	A_23_P349310	TNRC6A	NM_014494	Homo sapiens trinucleotide repeat containing 6A (TNRC6A), transcript variant 1, mRNA [NM_014494]	0.397007	10.6993	4.9242	7.6285e-05	0.00479595
3095	2745	A_32_P176701	CCDC108	NM_194302	Homo sapiens coiled-coil domain containing 108 (CCDC108), transcript variant 1, mRNA [NM_194302]	0.444269	11.1534	4.92092	7.68713e-05	0.00479595
22646	20744	A_24_P868583	ANKRD20A2	NM_001012421	Homo sapiens ankyrin repeat domain 20 family, member A2 (ANKRD20A2), mRNA [NM_001012421]	0.567015	8.473	4.91612	7.77381e-05	0.00481778
45196	41068	A_24_P792389	THC2349421	THC2349421	Unknown	0.278389	7.89081	4.8979	8.1122e-05	0.00484489
13359	12157	A_32_P20141	THC2288048	THC2288048	Unknown	0.340237	8.16744	4.90407	7.99613e-05	0.00484489
3878	3429	A_23_P68868	TUG1	NR_002323	Homo sapiens taurine upregulated gene 1 (TUG1) on chromosome 22 [NR_002323]	0.476695	12.1214	4.89777	8.11474e-05	0.00484489
29463	27011	A_23_P4353	WSB1	NM_015626	Homo sapiens WD repeat and SOCS box-containing 1 (WSB1), transcript variant 1, mRNA [NM_015626]	0.483637	12.1407	4.90148	8.04467e-05	0.00484489
31057	28374	A_24_P367666	ASH1L	NM_018489	Homo sapiens ash1 (absent, small, or homeotic)-like (Drosophila) (ASH1L), mRNA [NM_018489]	0.564748	9.99602	4.89959	8.0803e-05	0.00484489
14630	13396	A_23_P156809	LOC389286	NM_001018022	Homo sapiens similar to FKSG62 (LOC389286), mRNA [NM_001018022]	0.808803	12.1741	4.89577	8.15274e-05	0.00485688
37898	34666	A_32_P126976	THC2447272	THC2447272	Unknown	0.665476	7.76373	4.89441	8.1788e-05	0.00486172
7447	6765	A_24_P936537	AL036373	AL036373	DKFZp564D033_r1 564 (synonym: hfbr2) Homo sapiens cDNA clone DKFZp564D033 5', mRNA sequence [AL036373]	0.574582	8.42034	4.88132	8.43308e-05	0.00493709
10942	10065	A_32_P185701	C11orf67	BC041959	Homo sapiens cDNA clone IMAGE:5302136. [BC041959]	0.591791	9.21837	4.88153	8.42899e-05	0.00493709
37240	34078	A_32_P161554	THC2280139	THC2280139	Unknown	0.50148	9.9473	4.86882	8.68357e-05	0.00502689
41910	38268	A_24_P135092	ENST00000359901	ENST00000359901	Homo sapiens KIAA1641, mRNA (cDNA clone IMAGE:4696190), with apparent retained intron. [BC017427]	0.555494	10.7943	4.8662	8.73688e-05	0.00503876
2262	1978	A_23_P10211	SLC2A13	NM_052885	Homo sapiens solute carrier family 2 (facilitated glucose transporter), member 13 (SLC2A13), mRNA [NM_052885]	0.364421	8.19259	4.86201	8.82308e-05	0.00504059
11527	10513	A_24_P212457	GON4L	NM_032292	Homo sapiens gon-4-like (C.elegans) (GON4L), transcript variant 2, mRNA [NM_032292]	0.549802	10.7481	4.86313	8.80002e-05	0.00504059
16290	14858	A_24_P131589	CD86	NM_006889	Homo sapiens CD86 molecule (CD86), transcript variant 2, mRNA [NM_006889]	2.23904	12.2538	4.85887	8.88807e-05	0.00504059
26831	24511	A_24_P230457	A_24_P230457	A_24_P230457	Unknown	0.387574	12.5777	4.84043	9.2805e-05	0.00512199
31503	28886	A_32_P207802	THC2405783	THC2405783	Unknown	0.463785	8.90762	4.83461	9.40788e-05	0.00512199
2496	2093	A_32_P221590	A_32_P221590	A_32_P221590	Unknown	0.284477	10.9656	4.81912	9.75577e-05	0.00512339
17540	16065	A_24_P374652	NUCKS1	NM_022731	Homo sapiens nuclear casein kinase and cyclin-dependent kinase substrate 1 (NUCKS1), mRNA [NM_022731]	0.332857	11.2344	4.82905	9.53125e-05	0.00512339
38437	35194	A_24_P196400	PHIP	NM_017934	Homo sapiens pleckstrin homology domain interacting protein (PHIP), mRNA [NM_017934]	0.36209	9.38677	4.82233	9.68261e-05	0.00512339
24195	22181	A_32_P150086	THC2308160	THC2308160	Q5TYW2 (Q5TYW2) OTTHUMP00000032570, partial (17%) [THC2308160]	0.415809	7.3115	4.82547	9.61161e-05	0.00512339
6823	6242	A_24_P916853	A_24_P916853	A_24_P916853	Unknown	0.56673	10.4431	4.8156	9.83663e-05	0.00512339
41668	38130	A_24_P582241	THC2268341	THC2268341	HSU18930 MHC class I antigen HLA-A2 {Homo sapiens;} , partial (24%) [THC2268341]	0.633019	8.71265	4.82	9.73565e-05	0.00512339
37446	34297	A_24_P25252	ANKRD12	NM_015208	Homo sapiens ankyrin repeat domain 12 (ANKRD12), mRNA [NM_015208]	0.492289	8.82983	4.81065	9.9514e-05	0.00512819
9796	8904	A_23_P313734	KIAA1731	AB051518	Homo sapiens mRNA for KIAA1731 protein, partial cds. [AB051518]	0.379635	10.5163	4.80588	0.000100632	0.0051564
6975	6367	A_24_P6725	ENST00000288911	ENST00000288911	Unknown	0.525888	12.4498	4.79558	0.000103093	0.00520378
22636	20725	A_32_P60076	THC2265980	THC2265980	T97996 ye56c04.s1 Soares fetal liver spleen 1NFLS Homo sapiens cDNA clone IMAGE:121734 3' similar to SP:RL2B_RAT P29316 60S RIBOSOMAL PROTEIN ;, mRNA sequence [T97996]	0.601225	7.9867	4.79982	0.000102075	0.00520378
3385	2974	A_32_P161166	AY927536	AY927536	Homo sapiens mRNA sequence. [AY927536]	0.652771	9.77513	4.79667	0.00010283	0.00520378
30443	27863	A_23_P205929	DPP8	NM_197960	Homo sapiens dipeptidyl-peptidase 8 (DPP8), transcript variant 3, mRNA [NM_197960]	0.246555	11.4664	4.79259	0.00010382	0.00521269
23730	21646	A_32_P158433	BC005109	BC005109	Homo sapiens mRNA similar to RNA-binding protein S1, serine-rich domain (cDNA clone IMAGE:3958219). [BC005109]	0.976529	8.79755	4.79204	0.000103952	0.00521269
10522	9610	A_32_P186865	THC2406944	THC2406944	Q9F8M7 (Q9F8M7) DTDP-glucose 4,6-dehydratase (Fragment), partial (11%) [THC2406944]	0.36494	9.17406	4.79011	0.000104426	0.00522244
18468	16830	A_23_P122210	FLJ11292	AK023417	Homo sapiens cDNA FLJ13355 fis, clone PLACE1000048. [AK023417]	0.564836	8.63902	4.77812	0.000107406	0.00528631
9802	8914	A_24_P911960	BM664910	BM664910	UI-E-CQ1-aey-d-03-0-UI.s1 UI-E-CQ1 Homo sapiens cDNA clone UI-E-CQ1-aey-d-03-0-UI 3', mRNA sequence [BM664910]	0.354565	7.7761	4.77509	0.000108172	0.00531178
30022	27406	A_23_P34578	GNL2	NM_013285	Homo sapiens guanine nucleotide binding protein-like 2 (nucleolar) (GNL2), mRNA [NM_013285]	0.281726	12.0448	4.77201	0.000108957	0.00534067
3393	2990	A_24_P307665	AK021848	AK021848	Homo sapiens cDNA FLJ11786 fis, clone HEMBA1006036. [AK021848]	0.46094	10.0242	4.77115	0.000109175	0.00534169
44356	40444	A_32_P180971	ENST00000373268	ENST00000373268	Homo sapiens cDNA clone IMAGE:30416677. [BC090920]	0.528506	10.8623	4.76826	0.000109919	0.0053684
1321	1049	A_32_P17615	THC2274016	THC2274016	Unknown	0.528339	9.03437	4.76641	0.000110396	0.00537236
41986	38409	A_24_P290585	UACA	NM_001008224	Homo sapiens uveal autoantigen with coiled-coil domains and ankyrin repeats (UACA), transcript variant 2, mRNA [NM_001008224]	0.44894	9.77052	4.7591	0.000112308	0.00542902
7965	7250	A_32_P35486	THC2317058	THC2317058	Unknown	0.518657	10.3755	4.75955	0.00011219	0.00542902
3783	3409	A_32_P127036	BC015588	BC015588	Homo sapiens cDNA clone IMAGE:4643311, **** WARNING: chimeric clone ****. [BC015588]	0.530962	10.2391	4.7589	0.000112362	0.00542902
5419	4893	A_23_P435183	ENST00000308482	ENST00000308482	Homo sapiens LRR FLI-I interacting protein 1 (LRRFIP1) mRNA, partial cds. [AF115510]	0.396782	10.6549	4.74234	0.000116816	0.00552548
29857	27261	A_24_P925565	THC2438118	THC2438118	Unknown	0.484395	10.9548	4.74309	0.000116611	0.00552548
9915	9121	A_24_P127719	MAFA	NM_201589	Homo sapiens v-maf musculoaponeurotic fibrosarcoma oncogene homolog A (avian) (MAFA), mRNA [NM_201589]	0.541635	9.25068	4.74673	0.000115619	0.00552548
22643	20739	A_32_P40673	THC2281732	THC2281732	Unknown	0.561758	13.0108	4.74237	0.00011681	0.00552548
44339	40413	A_23_P133365	TCERG1	NM_006706	Homo sapiens transcription elongation regulator 1 (TCERG1), transcript variant 1, mRNA [NM_006706]	0.238743	10.3568	4.74075	0.000117253	0.00552739
22446	20533	A_24_P23636	ENST00000333891	ENST00000333891	Homo sapiens mRNA for partial aczonin (acz gene). [Y19188]	0.297258	6.99687	4.73512	0.000118816	0.00554414
39940	36530	A_32_P70372	BX448200	BX448200	BX448200 BX448200 Homo sapiens FETAL LIVER Homo sapiens cDNA clone CS0DM006YN06 3-PRIME, mRNA sequence [BX448200]	0.747886	8.31834	4.71918	0.000123351	0.00565449
32903	30049	A_23_P26358	SMG1	NM_015092	Homo sapiens PI-3-kinase-related kinase SMG-1 (SMG1), mRNA [NM_015092]	0.585558	10.8517	4.70647	0.000127089	0.00574093
25273	23060	A_24_P179339	AY029066	AY029066	Homo sapiens Humanin (HN1) mRNA, complete cds. [AY029066]	0.558816	15.4155	4.70333	0.000128031	0.0057648
29159	26617	A_23_P4764	INSR	NM_000208	Homo sapiens insulin receptor (INSR), mRNA [NM_000208]	0.299341	8.96347	4.70236	0.000128324	0.00576841
5896	5311	A_23_P38457	TAOK1	NM_020791	Homo sapiens TAO kinase 1 (TAOK1), mRNA [NM_020791]	0.470491	9.52794	4.7001	0.000129008	0.00577999
19062	17458	A_32_P179746	THC2405620	THC2405620	Q6DN13 (Q6DN13) MCTP1S, partial (5%) [THC2405620]	0.412078	9.2007	4.68574	0.000133437	0.00592941
15844	14511	A_24_P484894	BC045718	BC045718	Homo sapiens cDNA clone IMAGE:4797078. [BC045718]	0.324502	12.6115	4.67451	0.000137011	0.00598707
17923	16455	A_24_P171601	NKTR	NM_001012651	Homo sapiens natural killer-tumor recognition sequence (NKTR), transcript variant 2, mRNA [NM_001012651]	0.449697	9.62125	4.67335	0.000137385	0.00598707
26638	24316	A_24_P106382	SENP6	AK001406	Homo sapiens cDNA FLJ10544 fis, clone NT2RP2001601, highly similar to Homo sapiens mRNA for KIAA0797 protein. [AK001406]	0.205663	9.21047	4.66589	0.000139817	0.00598717
228	223	A_23_P427299	LOC646652	XM_929595	PREDICTED: Homo sapiens similar to nuclear pore membrane protein 121 (LOC646652), mRNA [XM_929595]	0.488912	7.89386	4.66636	0.000139663	0.00598717
33567	30790	A_32_P171253	THC2442210	THC2442210	Q9F8M7 (Q9F8M7) DTDP-glucose 4,6-dehydratase (Fragment), partial (11%) [THC2442210]	0.5408	9.02069	4.66371	0.000140536	0.00600167
33991	31102	A_32_P71016	A_32_P71016	A_32_P71016	Unknown	0.401311	9.13503	4.66172	0.000141195	0.00600821
1944	1710	A_32_P27041	AI819757	AI819757	AI819757 wj11h10.x1 NCI_CGAP_Kid12 Homo sapiens cDNA clone IMAGE:2402563 3' similar to gb:A18658 INSULIN RECEPTOR PRECURSOR (HUMAN);, mRNA sequence [AI819757]	0.325128	9.19735	4.65389	0.000143822	0.00605437
13722	12507	A_32_P146826	THC2441367	THC2441367	Unknown	0.388653	9.81584	4.65318	0.000144062	0.00605437
9829	8963	A_32_P146701	W74523	W74523	zd74e12.s1 Soares_fetal_heart_NbHH19W Homo sapiens cDNA clone IMAGE:346414 3' similar to gb:J04794 ALCOHOL DEHYDROGENASE (HUMAN);, mRNA sequence [W74523]	0.374306	7.6094	4.64383	0.000147269	0.00609936
36755	33652	A_23_P144005	C3orf32	NM_015931	Homo sapiens chromosome 3 open reading frame 32 (C3orf32), mRNA [NM_015931]	0.41839	8.13738	4.6409	0.000148287	0.00609936
32253	29480	A_32_P229365	DB379047	DB379047	DB379047 PLACE1 Homo sapiens cDNA clone PLACE1009676 3', mRNA sequence [DB379047]	0.878896	8.48764	4.64178	0.000147979	0.00609936
19883	18187	A_24_P608330	AK095242	AK095242	Homo sapiens cDNA FLJ37923 fis, clone CTONG1000283, weakly similar to BETA-CATENIN. [AK095242]	0.315553	9.86545	4.63841	0.000149158	0.00610738
159	128	A_23_P110699	ZNF300	NM_052860	Homo sapiens zinc finger protein 300 (ZNF300), mRNA [NM_052860]	0.295766	7.71925	4.63337	0.000150939	0.00612477
41940	38323	A_24_P920693	CROP	NM_006107	Homo sapiens cisplatin resistance-associated overexpressed protein (CROP), transcript variant 2, mRNA [NM_006107]	0.468861	10.5879	4.63359	0.000150862	0.00612477
13794	12647	A_24_P341089	FLJ40330	BC031698	Homo sapiens, clone IMAGE:5167446, mRNA. [BC031698]	0.570096	11.3977	4.6338	0.000150788	0.00612477
8318	7590	A_32_P62211	BX538057	BX538057	Homo sapiens mRNA; cDNA DKFZp686J1595 (from clone DKFZp686J1595) [BX538057]	0.325468	8.16747	4.63209	0.000151394	0.00613406
42483	38851	A_24_P204334	A_24_P204334	A_24_P204334	Unknown	0.763061	13.8863	4.61848	0.000156328	0.00624067
33304	30470	A_32_P220523	THC2439328	THC2439328	Unknown	0.592476	10.3865	4.61558	0.000157397	0.00624655
24757	22592	A_24_P338603	SKI	NM_003036	Homo sapiens v-ski sarcoma viral oncogene homolog (avian) (SKI), mRNA [NM_003036]	0.917021	10.0519	4.61713	0.000156825	0.00624655
35911	32900	A_23_P402751	BC000228	BC000228	Homo sapiens, Similar to transducin-like enhancer of split 1, homolog of Drosophila E(sp1), clone IMAGE:3353308, mRNA. [BC000228]	0.664049	14.2656	4.61334	0.000158229	0.00625213
44097	40303	A_23_P337726	AK131288	AK131288	Homo sapiens cDNA FLJ16241 fis, clone HCASM2008536, weakly similar to DNA-REPAIR PROTEIN XRCC1. [AK131288]	0.698135	14.6866	4.61227	0.000158628	0.00625876
11574	10598	A_23_P305335	BC017770	BC017770	Homo sapiens cDNA clone IMAGE:4687764, complete cds. [BC017770]	0.234577	7.79072	4.61062	0.000159246	0.00627026
32385	29724	A_32_P199824	THC2317149	THC2317149	C40201 artifact-warning sequence (translated ALU class C) - human {Homo sapiens;} , partial (11%) [THC2317149]	2.33463	11.3203	4.60599	0.000160995	0.00627026
34898	31981	A_32_P99275	YTHDF2	NM_016258	Homo sapiens YTH domain family, member 2 (YTHDF2), mRNA [NM_016258]	0.320539	12.7802	4.60074	0.000162998	0.00629183
32303	29573	A_23_P129188	CALML4	NM_033429	Homo sapiens calmodulin-like 4 (CALML4), transcript variant 1, mRNA [NM_033429]	0.360291	9.19481	4.60026	0.00016318	0.00629183
43083	39458	A_32_P177522	AK128048	AK128048	Homo sapiens cDNA FLJ46168 fis, clone TESTI4003279. [AK128048]	0.622125	10.069	4.60036	0.000163142	0.00629183
2691	2304	A_23_P425880	TRIO	NM_007118	Homo sapiens triple functional domain (PTPRF interacting) (TRIO), mRNA [NM_007118]	0.378685	10.5019	4.5985	0.000163861	0.00630016
3726	3301	A_32_P42719	U12206	U12206	Human clone pL713 hypothetical protein mRNA, partial cds. [U12206]	0.399837	7.97493	4.5957	0.000164943	0.0063328
27722	25383	A_23_P43597	KIF24	AK001795	Homo sapiens cDNA FLJ10933 fis, clone OVARC1000605. [AK001795]	0.413646	7.72835	4.58824	0.000167871	0.00638192
23228	21186	A_32_P19365	DB318210	DB318210	DB318210 HCASM2 Homo sapiens cDNA clone HCASM2003134 3', mRNA sequence [DB318210]	0.385598	6.61624	4.58316	0.000169892	0.00641033
17482	15956	A_32_P36412	A_32_P36412	A_32_P36412	Unknown	0.516559	7.68525	4.58396	0.000169573	0.00641033
34396	31528	A_24_P625382	CSDA	NM_003651	Homo sapiens cold shock domain protein A (CSDA), mRNA [NM_003651]	0.396726	10.4682	4.57838	0.000171817	0.00645181
30589	27974	A_23_P27381	TSHZ1	NM_005786	Homo sapiens teashirt family zinc finger 1 (TSHZ1), mRNA [NM_005786]	0.25523	9.18397	4.57404	0.000173585	0.00647229
28269	25921	A_23_P163059	C14orf135	NM_022495	Homo sapiens chromosome 14 open reading frame 135 (C14orf135), mRNA [NM_022495]	0.237428	10.0456	4.56977	0.000175338	0.00649073
1332	1070	A_23_P392457	LRP6	NM_002336	Homo sapiens low density lipoprotein receptor-related protein 6 (LRP6), mRNA [NM_002336]	0.241252	8.02316	4.56825	0.000175968	0.00649073
36277	33258	A_32_P224449	THC2375353	THC2375353	Unknown	0.381927	12.8111	4.56905	0.000175638	0.00649073
4306	3915	A_32_P181107	A_32_P181107	A_32_P181107	Unknown	0.444019	10.0717	4.56888	0.000175706	0.00649073
33804	30911	A_32_P16848	THC2270072	THC2270072	OREX_HUMAN (O43612) Orexin precursor (Hypocretin) (Hcrt) [Contains: Orexin-A (Hypocretin-1) (Hcrt1); Orexin-B (Hypocretin-2) (Hcrt2)], partial (14%) [THC2270072]	0.359697	8.04223	4.56559	0.000177074	0.00649293
14720	13405	A_24_P194886	EHBP1	NM_015252	Homo sapiens EH domain binding protein 1 (EHBP1), mRNA [NM_015252]	0.395502	8.76391	4.56515	0.000177258	0.00649293
12655	11641	A_24_P148263	A_24_P148263	A_24_P148263	Unknown	0.38276	7.5605	4.56225	0.000178475	0.00649363
9061	8335	A_32_P18822	BM054818	BM054818	BM054818 ie86e05.x1 Melton Normalized Human Islet 4 N4-HIS 1 Homo sapiens cDNA clone IMAGE:5673705 3', mRNA sequence [BM054818]	0.476498	8.51174	4.56325	0.000178056	0.00649363
36610	33550	A_24_P713185	BF576096	BF576096	BF576096 602132409F1 NIH_MGC_81 Homo sapiens cDNA clone IMAGE:4271522 5', mRNA sequence [BF576096]	0.865228	10.5793	4.56008	0.000179392	0.00651246
4562	4080	A_23_P119677	HNRPL	NM_001533	Homo sapiens heterogeneous nuclear ribonucleoprotein L (HNRPL), transcript variant 1, mRNA [NM_001533]	0.288024	11.7582	4.55902	0.000179839	0.00651699
14860	13656	A_32_P227764	15E1.2	BC034962	Homo sapiens hypothetical protein LOC283459, mRNA (cDNA clone IMAGE:4822098). [BC034962]	0.507093	8.52972	4.55726	0.000180589	0.00653417
36120	33123	A_32_P107994	THC2281591	THC2281591	ALU5_HUMAN (P39192) Alu subfamily SC sequence contamination warning entry, partial (6%) [THC2281591]	2.34337	10.7708	4.5546	0.000181722	0.00654152
33486	30646	A_23_P327013	ENST00000297423	ENST00000297423	full-length cDNA clone CS0DK002YC19 of HeLa cells Cot 25-normalized of Homo sapiens (human). [CR614430]	0.274946	11.093	4.55245	0.000182648	0.00654751
36905	33775	A_32_P132959	DB451431	DB451431	DB451431 RIKEN full-length enriched human cDNA library, testis Homo sapiens cDNA clone H013053G02 5', mRNA sequence [DB451431]	0.541226	7.29051	4.55219	0.000182758	0.00654751
16011	14665	A_23_P428468	ENST00000369577	ENST00000369577	Homo sapiens zinc finger protein 292, mRNA (cDNA clone IMAGE:4526801), partial cds. [BC063594]	0.375841	9.6721	4.54173	0.000187322	0.00662672
6175	5670	A_32_P209778	AA151106	AA151106	zl48e07.s1 Soares_pregnant_uterus_NbHPU Homo sapiens cDNA clone IMAGE:505188 3', mRNA sequence [AA151106]	0.41812	8.7251	4.54311	0.000186716	0.00662672
21228	19384	A_23_P92275	GPR156	NM_153002	Homo sapiens G protein-coupled receptor 156 (GPR156), mRNA [NM_153002]	0.452012	8.78163	4.54372	0.000186445	0.00662672
40384	36869	A_32_P107797	A_32_P107797	A_32_P107797	Unknown	0.45971	9.38425	4.54314	0.000186703	0.00662672
6070	5475	A_32_P69379	A_32_P69379	A_32_P69379	Unknown	0.799589	7.94102	4.54244	0.000187012	0.00662672
12162	11046	A_23_P125420	ATP5I	NM_007100	Homo sapiens ATP synthase, H+ transporting, mitochondrial F0 complex, subunit E (ATP5I), nuclear gene encoding mitochondrial protein, mRNA [NM_007100]	0.288023	14.0519	4.54061	0.000187821	0.00662899
17738	16272	A_23_P78554	FBXL12	NM_017703	Homo sapiens F-box and leucine-rich repeat protein 12 (FBXL12), mRNA [NM_017703]	0.307342	10.8004	4.52641	0.000194216	0.00673118
37214	34031	A_24_P568190	LOC153561	NM_207331	Homo sapiens hypothetical protein LOC153561 (LOC153561), mRNA [NM_207331]	0.477267	9.57483	4.52596	0.000194423	0.00673118
15781	14395	A_24_P42453	BC000845	BC000845	Homo sapiens cDNA clone IMAGE:3457769, partial cds. [BC000845]	0.568343	15.4288	4.52396	0.000195341	0.00673118
22429	20501	A_24_P41079	LOC440295	NM_198181	Homo sapiens hypothetical protein LOC440295 (LOC440295), mRNA [NM_198181]	0.691723	10.7182	4.52269	0.000195931	0.00673118
23826	21819	A_23_P371284	LCE2D	NM_178430	Homo sapiens late cornified envelope 2D (LCE2D), mRNA [NM_178430]	0.54704	10.2571	4.51776	0.000198223	0.00677557
30262	27687	A_32_P101002	CA433167	CA433167	UI-H-CO0-ark-e-04-0-UI.s1 NCI_CGAP_Sub9 Homo sapiens cDNA clone UI-H-CO0-ark-e-04-0-UI 3', mRNA sequence [CA433167]	0.294608	8.43852	4.50864	0.000202532	0.00678201
29745	27213	A_32_P20912	AK025669	AK025669	Homo sapiens cDNA: FLJ22016 fis, clone HEP07422. [AK025669]	0.336862	10.6456	4.50626	0.000203676	0.00678201
24387	22378	A_24_P916228	A_24_P916228	A_24_P916228	Unknown	0.343308	12.271	4.55589	0.000202929	0.00678201
5097	4609	A_23_P103787	HIPK1	NM_198268	Homo sapiens homeodomain interacting protein kinase 1 (HIPK1), transcript variant 1, mRNA [NM_198268]	0.370914	9.79637	4.50835	0.000202672	0.00678201
32336	29634	A_23_P154447	NOP5/NOP58	NM_015934	Homo sapiens nucleolar protein NOP5/NOP58 (NOP5/NOP58), mRNA [NM_015934]	0.430513	13.386	4.50592	0.000203839	0.00678201
31432	28753	A_23_P122532	C6orf47	NM_021184	Homo sapiens chromosome 6 open reading frame 47 (C6orf47), mRNA [NM_021184]	0.513147	11.2337	4.51584	0.00019912	0.00678201
27060	24784	A_24_P145911	ENST00000342294	ENST00000342294	Homo sapiens htra2-beta-2 mRNA, complete cds. [U87836]	0.56396	9.85671	4.50894	0.000202391	0.00678201
29027	26530	A_23_P45409	UPF3B	NM_080632	Homo sapiens UPF3 regulator of nonsense transcripts homolog B (yeast) (UPF3B), transcript variant 1, mRNA [NM_080632]	0.382614	9.34304	4.50382	0.000204851	0.00680478
14418	13165	A_32_P136033	AK090477	AK090477	Homo sapiens mRNA for FLJ00399 protein. [AK090477]	0.340116	10.743	4.49817	0.000207602	0.00682091
11278	10371	A_23_P375566	STXBP4	NM_178509	Homo sapiens syntaxin binding protein 4 (STXBP4), mRNA [NM_178509]	0.383354	8.10248	4.49874	0.000207321	0.00682091
33051	30317	A_32_P158524	THC2304851	THC2304851	HSA132583 puromycin sensitive aminopeptidase {Homo sapiens;} , partial (3%) [THC2304851]	0.528874	7.67701	4.49869	0.000207344	0.00682091
16176	14807	A_24_P25040	A_24_P25040	A_24_P25040	Unknown	0.657807	9.03821	4.50099	0.000206222	0.00682091
30049	27454	A_24_P366390	FLJ40113	NM_198079	Homo sapiens golgi autoantigen, golgin subfamily a-like (FLJ40113), mRNA [NM_198079]	0.625028	11.1692	4.49558	0.000208873	0.00684607
1066	901	A_24_P606239	AK056073	AK056073	Homo sapiens cDNA FLJ31511 fis, clone NT2RI1000035. [AK056073]	0.44825	9.35042	4.48578	0.000213763	0.00694754
8076	7295	A_32_P19193	THC2416695	THC2416695	Unknown	0.371204	8.96056	4.48416	0.000214581	0.00695063
24128	22062	A_32_P28480	ENST00000314984	ENST00000314984	GB|AB065572.1|BAC05806.1 seven transmembrane helix receptor [Homo sapiens] [NP511180]	0.336677	8.30896	4.48354	0.000214895	0.00695101
13242	12098	A_23_P18824	POLS	NM_006999	Homo sapiens polymerase (DNA directed) sigma (POLS), mRNA [NM_006999]	0.269003	10.9092	4.47351	0.000220042	0.00708368
30257	27679	A_23_P384698	LOC442075	AK092352	Homo sapiens cDNA FLJ35033 fis, clone OCBBF2016590, weakly similar to CELL SURFACE ANTIGEN 114/A10 PRECURSOR. [AK092352]	0.425646	8.32738	4.47258	0.00022053	0.00709097
29606	27119	A_24_P128741	THC2432288	THC2432288	Q15694 (Q15694) Protein immuno-reactive with anti-PTH polyclonal antibodies (Fragment), partial (59%) [THC2432288]	0.520394	11.917	4.47141	0.00022114	0.00710215
14635	13404	A_24_P281913	MLL	AF272382	Homo sapiens clone 1370-39 MLL protein mRNA, partial cds. [AF272382]	0.386663	12.4085	4.46303	0.000225558	0.00719291
36304	33150	A_23_P100693	HELZ	NM_014877	Homo sapiens helicase with zinc finger (HELZ), mRNA [NM_014877]	0.269023	10.0744	4.45179	0.000231623	0.00726388
28099	25767	A_23_P7752	SEMA6A	NM_020796	Homo sapiens sema domain, transmembrane domain (TM), and cytoplasmic domain, (semaphorin) 6A (SEMA6A), mRNA [NM_020796]	0.636004	9.75431	4.45108	0.000232012	0.00726388
18646	17001	A_32_P44808	AK124941	AK124941	Homo sapiens cDNA FLJ42951 fis, clone BRSTN2007765. [AK124941]	0.313237	9.50642	4.44931	0.000232985	0.00726507
23378	21311	A_32_P80198	BG654772	BG654772	ib44d01.x1 HR85 islet Homo sapiens cDNA 3' similar to SW:CD63_HUMAN P08962 CD63 ANTIGEN ;, mRNA sequence [BG654772]	0.737227	8.76521	4.44886	0.000233232	0.00726507
35538	32533	A_24_P835763	CR601694	CR601694	full-length cDNA clone CS0DM011YL19 of Fetal liver of Homo sapiens (human). [CR601694]	0.276977	11.2316	4.44663	0.000234467	0.0072689
7367	6774	A_24_P283814	HSPC152	NM_016404	Homo sapiens hypothetical protein HSPC152 (HSPC152), mRNA [NM_016404]	0.237739	14.0218	4.43986	0.000238247	0.00730067
34513	31586	A_23_P9289	RFX3	NM_134428	Homo sapiens regulatory factor X, 3 (influences HLA class II expression) (RFX3), transcript variant 2, mRNA [NM_134428]	0.297043	7.99209	4.44106	0.000237569	0.00730067
23370	21458	A_24_P649735	THC2281176	THC2281176	Q6PJX0 (Q6PJX0) MADP-1 protein (Fragment), partial (64%) [THC2281176]	0.343339	8.98077	4.43836	0.000239091	0.00730067
26032	23829	A_32_P54616	KIAA1407	NM_020817	Homo sapiens KIAA1407 (KIAA1407), mRNA [NM_020817]	0.504017	9.93331	4.44001	0.000238162	0.00730067
23794	21760	A_23_P406928	ENST00000361567	ENST00000361567	Homo sapiens NADH dehydrogenase subunit 5 (MTND5) mRNA, RNA 5, complete cds; mitochondrial gene for mitochondrial product. [AF339085]	0.828396	11.663	4.43802	0.000239281	0.00730067
42274	38629	A_32_P198282	THC2381045	THC2381045	ALU1_HUMAN (P39188) Alu subfamily J sequence contamination warning entry, partial (9%) [THC2381045]	0.357335	8.28141	4.43506	0.00024096	0.00731075
26791	24443	A_32_P103776	THC2395355	THC2395355	T28605 EST48922 Human Spleen Homo sapiens cDNA 5' end similar to proto-oncogene junD (GB:X51346) (HT:1498), mRNA sequence [T28605]	0.4028	10.4681	4.43472	0.000241155	0.00731075
24441	22323	A_32_P201976	BQ002790	BQ002790	UI-H-EI1-ayv-o-09-0-UI.s1 NCI_CGAP_EI1 Homo sapiens cDNA clone IMAGE:5844320 3', mRNA sequence [BQ002790]	0.945446	7.42987	4.43431	0.00024139	0.00731075
44297	40339	A_24_P841677	CXorf23	NM_198279	Homo sapiens chromosome X open reading frame 23 (CXorf23), mRNA [NM_198279]	0.330791	7.64646	4.42987	0.000243935	0.00732327
27100	24860	A_24_P592318	BC009749	BC009749	Homo sapiens cDNA clone IMAGE:3689276, partial cds. [BC009749]	0.539756	7.92217	4.42982	0.000243965	0.00732327
18495	16878	A_32_P143980	AA464246	AA464246	AA464246 zx81a12.s1 Soares ovary tumor NbHOT Homo sapiens cDNA clone IMAGE:810142 3' similar to gb:X58536 HLA CLASS I HISTOCOMPATIBILITY ANTIGEN, CW-4 CW*0401 ALPHA (HUMAN);, mRNA sequence [AA464246]	0.590798	8.62962	4.43068	0.000243468	0.00732327
25364	23222	A_23_P90233	ZSCAN5	NM_024303	Homo sapiens zinc finger and SCAN domain containing 5 (ZSCAN5), mRNA [NM_024303]	0.317416	8.52079	4.42073	0.000249261	0.00741921
29507	26935	A_24_P628618	THC2273741	THC2273741	Unknown	0.39879	7.24355	4.40991	0.000255713	0.00754155
2012	1678	A_24_P918441	AK096056	AK096056	Homo sapiens cDNA FLJ38737 fis, clone KIDNE2011200. [AK096056]	0.347121	8.95537	4.40522	0.00025856	0.0075813
31154	28553	A_32_P6972	THC2341837	THC2341837	Unknown	0.527298	10.8939	4.40211	0.000260469	0.00762448
8563	7883	A_32_P37341	LOC158863	AL110203	Homo sapiens mRNA; cDNA DKFZp586J1922 (from clone DKFZp586J1922) [AL110203]	0.344297	8.20032	4.40148	0.00026086	0.0076277
32474	29730	A_32_P153456	BQ000122	BQ000122	BQ000122 UI-H-DP0-avs-b-08-0-UI.s1 NCI_CGAP_Fs1 Homo sapiens cDNA clone IMAGE:5883559 3', mRNA sequence [BQ000122]	0.629348	9.29951	4.39949	0.000262086	0.00764981
37909	34686	A_24_P188183	HSMPP8	NM_017520	Homo sapiens M-phase phosphoprotein, mpp8 (HSMPP8), mRNA [NM_017520]	0.50893	10.191	4.39436	0.000265286	0.00769897
44523	40575	A_24_P253293	NKX2-8	NM_014360	Homo sapiens NK2 transcription factor related, locus 8 (Drosophila) (NKX2-8), mRNA [NM_014360]	0.509191	10.1157	4.39282	0.000266249	0.00771867
43715	39944	A_24_P321752	TTLL5	NM_015072	Homo sapiens tubulin tyrosine ligase-like family, member 5 (TTLL5), mRNA [NM_015072]	0.335677	9.15479	4.37551	0.00027737	0.00793219
41182	37706	A_23_P258862	PDCD4	NM_145341	Homo sapiens programmed cell death 4 (neoplastic transformation inhibitor) (PDCD4), transcript variant 2, mRNA [NM_145341]	0.401045	13.9238	4.37659	0.000276662	0.00793219
12364	11260	A_32_P48615	LOC645032	XM_928089	PREDICTED: Homo sapiens hypothetical protein LOC645032 (LOC645032), mRNA [XM_928089]	0.43289	10.5175	4.37292	0.000279073	0.00795432
1789	1422	A_24_P103363	C5orf21	NM_032042	Homo sapiens chromosome 5 open reading frame 21 (C5orf21), mRNA [NM_032042]	0.464981	8.18392	4.3704	0.00028074	0.00795998
41505	37986	A_23_P64560	FRAG1	NM_014489	Homo sapiens FGF receptor activating protein 1 (FRAG1), mRNA [NM_014489]	0.270718	10.9193	4.36832	0.000282124	0.00796755
34653	31688	A_23_P326691	RBBP4	NM_005610	Homo sapiens retinoblastoma binding protein 4 (RBBP4), mRNA [NM_005610]	0.338505	12.7594	4.36414	0.000284925	0.00799261
5556	4988	A_24_P410256	A_24_P410256	A_24_P410256	Unknown	0.750119	11.976	4.36444	0.000284725	0.00799261
34792	31789	A_32_P231143	THC2296760	THC2296760	Unknown	0.438902	9.3703	4.36271	0.000285894	0.00800561
3023	2609	A_32_P172114	BE044472	BE044472	BE044472 ho46b03.x1 Soares_NFL_T_GBC_S1 Homo sapiens cDNA clone IMAGE:3040397 3', mRNA sequence [BE044472]	0.297445	9.79709	4.35753	0.000289416	0.00806774
12925	11818	A_24_P482009	DB141416	DB141416	DB141416 THYMU3 Homo sapiens cDNA clone THYMU3014821 5', mRNA sequence [DB141416]	0.391309	8.88627	4.35726	0.0002896	0.00806774
42438	38772	A_24_P928250	A_24_P928250	A_24_P928250	Unknown	0.902997	10.8185	4.35494	0.000291192	0.00808422
21775	19921	A_24_P82200	MEIS2	NM_170676	Homo sapiens Meis1, myeloid ecotropic viral integration site 1 homolog 2 (mouse) (MEIS2), transcript variant d, mRNA [NM_170676]	0.378305	8.13895	4.35196	0.000293254	0.00810291
26566	24339	A_32_P37971	BI256572	BI256572	602976939F1 NIH_MGC_12 Homo sapiens cDNA clone IMAGE:5116233 5', mRNA sequence [BI256572]	0.385732	10.1903	4.34758	0.000296309	0.0081525
11687	10650	A_32_P176200	A_32_P176200	A_32_P176200	Unknown	0.406971	7.22836	4.34639	0.000297138	0.0081603
43365	39645	A_32_P67355	A_32_P67355	A_32_P67355	Unknown	0.225616	7.31769	4.34542	0.000297821	0.00817078
3503	3037	A_32_P164238	BE709763	BE709763	BE709763 IL3-HT0618-290600-128-C08 HT0618 Homo sapiens cDNA, mRNA sequence [BE709763]	0.417031	7.75816	4.34481	0.00029825	0.00817429
25833	23620	A_24_P315500	AK094323	AK094323	Homo sapiens cDNA FLJ37004 fis, clone BRACE2009044. [AK094323]	0.52043	9.87285	4.34128	0.000300755	0.0082263
27935	25621	A_24_P636834	A_24_P636834	A_24_P636834	Unknown	0.516774	8.72282	4.3406	0.000301236	0.00823115
19961	18319	A_23_P46333	MTF2	NM_007358	Homo sapiens metal response element binding transcription factor 2 (MTF2), mRNA [NM_007358]	0.331874	9.83041	4.33999	0.00030167	0.00823472
39075	35737	A_32_P51518	AK098220	AK098220	Homo sapiens cDNA FLJ40901 fis, clone UTERU2003704. [AK098220]	0.328384	12.4046	4.33908	0.000302318	0.00824411
42488	38861	A_24_P49517	ENST00000292562	ENST00000292562	Homo sapiens cDNA FLJ14380 fis, clone HEMBA1001819, moderately similar to ZINC FINGER PROTEIN 184. [AK027286]	0.342564	9.45124	4.3339	0.00030605	0.00825731
27478	25086	A_32_P4505	THC2266906	THC2266906	AF187305 calmodulin {Myxine glutinosa;} , partial (30%) [THC2266906]	0.383701	7.40706	4.32747	0.000310737	0.00828408
31747	29021	A_24_P100605	C20orf74	NM_020343	Homo sapiens chromosome 20 open reading frame 74 (C20orf74), mRNA [NM_020343]	0.407858	9.17155	4.32695	0.000311119	0.00828408
15255	13905	A_32_P59811	ENST00000320054	ENST00000320054	PR18_HUMAN (Q99633) Pre-mRNA splicing factor 18 (PRP18 homolog) (hPRP18), partial (31%) [THC2430346]	0.555122	7.52105	4.32918	0.000309482	0.00828408
4089	3666	A_24_P76313	FAM43B	NM_207334	Homo sapiens family with sequence similarity 43, member B (FAM43B), mRNA [NM_207334]	0.789891	9.21772	4.32849	0.000309992	0.00828408
13572	12393	A_23_P119448	SAPS1	NM_014931	Homo sapiens SAPS domain family, member 1 (SAPS1), mRNA [NM_014931]	2.24706	10.343	4.32762	0.000310627	0.00828408
19167	17495	A_23_P45059	DOCK1	NM_001380	Homo sapiens dedicator of cytokinesis 1 (DOCK1), mRNA [NM_001380]	0.266903	10.8115	4.32446	0.00031296	0.00830356
37303	34192	A_23_P55091	FTSJ3	NM_017647	Homo sapiens FtsJ homolog 3 (E. coli) (FTSJ3), mRNA [NM_017647]	0.358209	12.0835	4.31892	0.000317087	0.00836013
14318	13138	A_32_P37247	LOC642826	AK096908	Homo sapiens cDNA FLJ39589 fis, clone SKMUS2008607. [AK096908]	0.477827	11.2843	4.3183	0.000317547	0.00836013
13219	12053	A_23_P301247	HIST2H2AC	NM_003517	Homo sapiens histone 2, H2ac (HIST2H2AC), mRNA [NM_003517]	0.581332	9.36598	4.31321	0.000321398	0.00842779
2199	1865	A_24_P927377	AA747799	AA747799	AA747799 nx86a06.s1 NCI_CGAP_GCB1 Homo sapiens cDNA clone IMAGE:1269106 3' similar to contains element MER32 repetitive element ;, mRNA sequence [AA747799]	0.255186	6.97892	4.31012	0.000323756	0.00844631
2058	1756	A_23_P210323	CEP68	AB011154	Homo sapiens mRNA for KIAA0582 protein, partial cds. [AB011154]	0.319507	9.87773	4.3103	0.000323613	0.00844631
7083	6411	A_23_P131020	GATAD2A	NM_017660	Homo sapiens GATA zinc finger domain containing 2A (GATAD2A), mRNA [NM_017660]	0.337933	10.8889	4.30476	0.00032788	0.00851295
4424	3978	A_23_P14389	ACIN1	NM_014977	Homo sapiens apoptotic chromatin condensation inducer 1 (ACIN1), mRNA [NM_014977]	0.67069	10.6837	4.30394	0.000328522	0.00851353
43855	40047	A_32_P185530	THC2316492	THC2316492	Unknown	0.274372	7.93151	4.30298	0.000329264	0.00851624
8326	7605	A_32_P167883	THC2344420	THC2344420	ALU7_HUMAN (P39194) Alu subfamily SQ sequence contamination warning entry, partial (21%) [THC2344420]	0.438832	10.2585	4.30306	0.000329206	0.00851624
25082	22868	A_32_P104617	AK055960	AK055960	Homo sapiens cDNA FLJ31398 fis, clone NT2NE1000175. [AK055960]	0.248098	9.51778	4.29242	0.000337593	0.0086902
43937	40184	A_24_P595877	SFRS12	AB209694	Homo sapiens mRNA for splicing factor, arginine/serine-rich 12 variant protein. [AB209694]	0.283111	7.62689	4.28786	0.000341257	0.0087462
29186	26665	A_32_P204565	A_32_P204565	A_32_P204565	Unknown	0.371174	8.95454	4.28659	0.000342284	0.00876104
28365	25942	A_24_P792130	THC2275025	THC2275025	O95714 (O95714) HERC2 protein, partial (5%) [THC2275025]	0.444047	8.72035	4.28448	0.000343999	0.00878008
20213	18460	A_23_P63219	POGZ	NM_015100	Homo sapiens pogo transposable element with ZNF domain (POGZ), transcript variant 1, mRNA [NM_015100]	0.48385	12.71	4.28072	0.000347068	0.00884176
15883	14584	A_23_P82461	THC2253738	THC2253738	I46880 T-cell receptor beta chain - rabbit (fragment) {Oryctolagus cuniculus;} , partial (9%) [THC2253738]	0.26443	7.015	4.27407	0.000352575	0.00890792
2241	1937	A_24_P392661	A_24_P392661	A_24_P392661	Unknown	0.333807	14.5074	4.2759	0.000351049	0.00890792
14254	13024	A_32_P196287	THC2316688	THC2316688	MUSHOX222 homeobox mh22b-related protein {Mus musculus;} , partial (14%) [THC2316688]	0.357932	9.77134	4.27506	0.000351749	0.00890792
28637	26284	A_24_P524262	LOC642711	XM_931285	PREDICTED: Homo sapiens similar to junction-mediating and regulatory protein, transcript variant 5 (LOC642711), mRNA [XM_931285]	0.372397	9.43074	4.27517	0.000351656	0.00890792
26584	24373	A_23_P210131	ENST00000289105	ENST00000289105	PREDICTED: Homo sapiens similar to ankyrin repeat domain 36 (LOC400987), mRNA [XM_376101]	0.502905	9.82987	4.27401	0.000352623	0.00890792
25384	23259	A_32_P205006	AI613259	AI613259	AI613259 ty35c04.x1 NCI_CGAP_Ut2 Homo sapiens cDNA clone IMAGE:2281062 3' similar to gb:X69391 60S RIBOSOMAL PROTEIN L6 (HUMAN);, mRNA sequence [AI613259]	0.500026	8.19492	4.2703	0.000355731	0.00896971
9598	8854	A_32_P40611	BC051368	BC051368	Homo sapiens cDNA clone IMAGE:3956684, **** WARNING: chimeric clone ****. [BC051368]	0.302879	7.65558	4.26942	0.000356477	0.00897543
34371	31481	A_23_P128734	ERH	NM_004450	Homo sapiens enhancer of rudimentary homolog (Drosophila) (ERH), mRNA [NM_004450]	0.311822	13.0253	4.26885	0.000356951	0.00897543
21333	19581	A_32_P68076	AK123310	AK123310	Homo sapiens cDNA FLJ41316 fis, clone BRAMY2043314. [AK123310]	0.221941	8.50131	4.26602	0.000359355	0.00899378
34906	31995	A_23_P63929	BRWD2	NM_018117	Homo sapiens bromodomain and WD repeat domain containing 2 (BRWD2), mRNA [NM_018117]	0.273343	10.2603	4.26212	0.000362683	0.00905205
9974	9075	A_23_P403521	C7orf36	NM_020192	Homo sapiens chromosome 7 open reading frame 36 (C7orf36), mRNA [NM_020192]	0.191306	8.99841	4.25962	0.000364836	0.00908104
4906	4403	A_24_P105283	SFPQ	NM_005066	Homo sapiens splicing factor proline/glutamine-rich (polypyrimidine tract binding protein associated) (SFPQ), mRNA [NM_005066]	0.246241	10.0012	4.25688	0.000367208	0.00910425
16160	14780	A_24_P203630	ENST00000377003	ENST00000377003	Homo sapiens mRNA; cDNA DKFZp667P0924 (from clone DKFZp667P0924). [AL832836]	0.477532	10.9231	4.25358	0.00037009	0.0091363
6375	5887	A_24_P724153	AA714537	AA714537	nw20g12.s1 NCI_CGAP_GCB0 Homo sapiens cDNA clone IMAGE:1241062 3' similar to gb:M84711 40S RIBOSOMAL PROTEIN S3A (HUMAN);, mRNA sequence [AA714537]	0.625726	8.74173	4.25	0.000373236	0.00920558
25829	23614	A_32_P34064	A_32_P34064	A_32_P34064	Unknown	0.379733	8.24559	4.24836	0.000374685	0.00921685
16436	14969	A_24_P583330	THC2314058	THC2314058	Unknown	0.420485	8.73648	4.24833	0.000374713	0.00921685
41174	37692	A_24_P67552	A_24_P67552	A_24_P67552	Unknown	0.47094	10.4358	4.2466	0.00037625	0.00922953
11827	10751	A_23_P203829	ZNF10	NM_015394	Homo sapiens zinc finger protein 10 (ZNF10), mRNA [NM_015394]	0.301423	9.33078	4.24002	0.000382151	0.00932146
24087	21987	A_24_P505790	ZNF704	NM_001033723	Homo sapiens zinc finger protein 704 (ZNF704), mRNA [NM_001033723]	0.488835	9.47763	4.24071	0.000381532	0.00932146
15315	14011	A_32_P153892	ENST00000298453	ENST00000298453	Homo sapiens mRNA; cDNA DKFZp586K1924 (from clone DKFZp586K1924); partial cds. [AL117661]	0.498065	10.4768	4.23974	0.000382405	0.00932146
23092	21090	A_23_P392529	C21orf81	NM_153750	Homo sapiens chromosome 21 open reading frame 81 (C21orf81), mRNA [NM_153750]	0.728042	9.77466	4.24091	0.00038135	0.00932146
4531	4022	A_24_P247536	MGC40405	NM_152789	Homo sapiens hypothetical protein MGC40405 (MGC40405), transcript variant 1, mRNA [NM_152789]	0.401101	8.49259	4.23805	0.000383941	0.00932863
31560	28834	A_32_P64038	LOC400590	BC062632	Homo sapiens hypothetical LOC400590, mRNA (cDNA clone MGC:70830 IMAGE:5248762), complete cds. [BC062632]	0.519521	10.7836	4.23875	0.0003833	0.00932863
45160	41000	A_23_P155463	LRRC2	NM_024512	Homo sapiens leucine rich repeat containing 2 (LRRC2), mRNA [NM_024512]	2.28037	9.99036	4.23721	0.000384701	0.00932863
40820	37364	A_24_P932736	THC2340803	THC2340803	Q6DD14 (Q6DD14) MGC80451 protein, partial (40%) [THC2340803]	2.36783	10.2789	4.23807	0.000383925	0.00932863
16315	14904	A_23_P137786	ADAMTSL4	AK023606	Homo sapiens cDNA FLJ13544 fis, clone PLACE1006815. [AK023606]	0.402846	9.06687	4.23185	0.000389609	0.00939569
40507	37100	A_24_P360601	NOL8	NM_017948	Homo sapiens nucleolar protein 8 (NOL8), mRNA [NM_017948]	0.3845	10.982	4.22734	0.000393793	0.00946948
22110	20225	A_32_P166356	THC2350463	THC2350463	Unknown	0.397705	10.3993	4.22549	0.000395524	0.0094793
16215	14876	A_23_P62684	AF217973	AF217973	Homo sapiens clone PP1345 unknown mRNA. [AF217973]	0.255761	9.49434	4.22444	0.000396502	0.00948961
28704	26251	A_23_P13998	GOLGA2L1	NM_017600	Homo sapiens golgi autoantigen, golgin subfamily a, 2-like 1 (GOLGA2L1), mRNA [NM_017600]	0.479191	9.81266	4.22391	0.000397005	0.00948961
19618	18008	A_24_P829789	THC2433033	THC2433033	PSA7_HUMAN (O14818) Proteasome subunit alpha type 7 (Proteasome subunit RC6-1) (Proteasome subunit XAPC7) , partial (22%) [THC2433033]	0.376473	7.42851	4.2217	0.00039908	0.00950836
18537	16955	A_32_P91633	AA725389	AA725389	ai17f05.s1 Soares_parathyroid_tumor_NbHPA Homo sapiens cDNA clone 1343073 3' similar to TR:P79324 P79324 RIBOSOMAL PROTEIN L15 ;, mRNA sequence [AA725389]	0.427801	9.17717	4.22159	0.000399193	0.00950836
28796	26417	A_32_P53976	A_32_P53976	A_32_P53976	Unknown	0.499704	9.2882	4.21989	0.000400799	0.00951318
36812	33605	A_23_P255591	ZNF268	X78926	H.sapiens HZF3 mRNA for zinc finger protein. [X78926]	0.264101	10.8685	4.21543	0.000405046	0.00956497
30555	27912	A_32_P1701	POLA	NM_016937	Homo sapiens polymerase (DNA directed), alpha (POLA), mRNA [NM_016937]	0.301025	10.6903	4.21538	0.000405098	0.00956497
35617	32522	A_24_P778906	LOC401131	XR_000987	PREDICTED: Homo sapiens hypothetical LOC401131, transcript variant 1 (LOC401131), misc RNA [XR_000987]	0.33963	7.44096	4.21378	0.000406631	0.00959282
9405	8653	A_32_P235568	AK125221	AK125221	Homo sapiens cDNA FLJ43231 fis, clone HCHON2001519. [AK125221]	0.327536	9.2001	4.2104	0.000409904	0.00963765
31877	29105	A_32_P162095	THC2381061	THC2381061	Unknown	0.330317	10.1624	4.20966	0.000410615	0.00963765
22566	20598	A_32_P63166	W45382	W45382	W45382 zc80e10.s1 Pancreatic Islet Homo sapiens cDNA clone IMAGE:328650 3' similar to gb:D13748 EUKARYOTIC INITIATION FACTOR 4A-I (HUMAN);, mRNA sequence [W45382]	0.358597	7.89597	4.20961	0.000410665	0.00963765
42730	39139	A_24_P398370	A_24_P398370	A_24_P398370	Unknown	0.661413	9.18507	4.2098	0.000410479	0.00963765
43140	39407	A_24_P598516	AK021595	AK021595	Homo sapiens cDNA FLJ11533 fis, clone HEMBA1002678. [AK021595]	0.296493	9.79331	4.20817	0.000412069	0.00965389
8472	7713	A_24_P347447	DAAM1	NM_014992	Homo sapiens dishevelled associated activator of morphogenesis 1 (DAAM1), mRNA [NM_014992]	0.284006	10.765	4.20736	0.000412856	0.00965564
8415	7763	A_23_P357794	MTBP	NM_022045	Homo sapiens Mdm2, transformed 3T3 cell double minute 2, p53 binding protein (mouse) binding protein, 104kDa (MTBP), mRNA [NM_022045]	0.330651	7.53954	4.20444	0.000415725	0.00968097
13827	12711	A_24_P418908	AK021798	AK021798	Homo sapiens cDNA FLJ11736 fis, clone HEMBA1005468. [AK021798]	0.584972	9.5746	4.20452	0.000415642	0.00968097
22850	20958	A_32_P134698	ENST00000320205	ENST00000320205	Unknown	0.631254	10.812	4.20454	0.000415621	0.00968097
2980	2528	A_24_P136711	BC030757	BC030757	Homo sapiens cDNA clone IMAGE:4797534. [BC030757]	0.334007	10.2787	4.19697	0.000423139	0.00976137
24359	22328	A_23_P152570	THC2408471	THC2408471	Unknown	1.39873	11.5145	4.19736	0.000422746	0.00976137
20313	18642	A_32_P95082	C9orf39	AK098502	Homo sapiens cDNA FLJ25636 fis, clone STM04338. [AK098502]	0.446052	8.04791	4.1932	0.000426932	0.00981595
15701	14404	A_32_P104469	BF378046	BF378046	BF378046 RC1-TN0151-270900-013-b06 TN0151 Homo sapiens cDNA, mRNA sequence [BF378046]	0.266543	7.06192	4.18875	0.000431452	0.00987748
13312	12225	A_32_P20294	AA230176	AA230176	AA230176 nc38f09.s1 NCI_CGAP_Pr2 Homo sapiens cDNA clone IMAGE:1010441 similar to TR:E236305 E236305 MRNA ;, mRNA sequence [AA230176]	0.353006	9.97066	4.18805	0.000432162	0.00988538
20477	18783	A_23_P18055	C3orf51	U88965	Human PO42 gene, complete cds. [U88965]	0.359259	8.1065	4.18613	0.000434131	0.00991677
16758	15254	A_32_P83795	A_32_P83795	A_32_P83795	Unknown	0.366873	9.28349	4.186	0.000434266	0.00991677
1566	1331	A_23_P162378	CCDC41	NM_016122	Homo sapiens coiled-coil domain containing 41 (CCDC41), transcript variant 1, mRNA [NM_016122]	0.298877	10.0256	4.18226	0.000438121	0.00994613
31926	29192	A_24_P161293	ENST00000369334	ENST00000369334	Unknown	0.336583	14.2112	4.18121	0.000439211	0.00994613
17190	15732	A_32_P156062	THC2290704	THC2290704	Unknown	0.374238	7.87797	4.18053	0.000439923	0.00994613
